# Supplementary material for: Blood meal acquisition enhances arbovirus replication in mosquitoes through activation of the GABAergic system
Source: Nat Commun. 2017 Nov 2;8:1262. doi: 10.1038/s41467-017-01244-6 (PMC5665997; doi:10.1038/s41467-017-01244-6)
Supplement: Supplementary file 4 — Supplementary Data 1 [file 41467_2017_1244_MOESM4_ESM.xls]

## Sheet: sheet1
Supplementary Data 1. Regulation of immune gene in the mosquitoes after silencing the AaGABAA-R1
Function group	Gene ID	Gene name	Log2 ratio
			dsRNA1-AaGABAA-R1/ dsRNA-GFP	dsRNA2-AaGABAA-R1/ dsRNA-GFP
RNAi	AaeL_AAEL001612	Dicer-1	0.277197	0.239625
RNAi	AaeL_AAEL006794	Dicer-2	-0.0746049	0.736966
RNAi	AAEL012410	Ago-2	0.0217418	0.199864
RNAi	AAEL011753	R2D2	-0.0815299	0.0888813
RNAi	AAEL008592	Drosha	0.195232	0.00938647
RNAi	AAEL008687	Loq	-0.246375	-0.0254778
Toll pathway	AAEL007768	MYD88	0.378104	1.35652
Toll pathway	AAEL000709	CACT	-0.0297057	1.29508
Toll pathway	AAEL006571	PELLE	0.422172	0.515186
Toll pathway	AAEL007696	REL1A	0.210157	1.06995
Toll pathway	AAEL015018	TOLL	0.0461702	-0.103311
Toll pathway	AAEL009551	TOLL11	0.862496	-1.1375
Toll pathway	AAEL007613	TOLL1A	0.343639	0.998697
Toll pathway	AAEL007619	TOLL5A	0.156342	0.197345
Toll pathway	AAEL000057	TOLL5B	0.0740006	-0.0306968
Toll pathway	AAEL000671	TOLL6	-0.261492	-0.0233325
Toll pathway	AAEL002583	TOLL7	-0.47063	-0.358327
Toll pathway	AAEL013441	TOLL9A	-0.909345	-0.331011
Toll pathway	AAEL011734	TOLL9B	-0.0270464	-0.677442
Toll pathway	AAEL004000	TOLL10	-1.37851	-0.918285
Toll pathway	AAEL007642	TUBE	0.299189	0.310404
Toll pathway	AAEL011363	TRAF6	-0.887342	-1.59968
Toll pathway	AAEL009474	PGRPS1	1.03055	4.93897
Toll pathway	AAEL003889	GNBPB1	0.189745	1.86496
Toll pathway	AAEL009178	GNBPB4	0.555562	-2.01253
Toll pathway	AAEL003894	GNBPB5	0.152916	0.163825
Toll pathway	AAEL007064	GNBPB6	-0.196144	-1.57741
Toll pathway	AAEL000499	SPZ1A	0.247225	-0.347519
Toll pathway	AAEL013434	SPZ1B	-0.0824622	0.333787
Toll pathway	AAEL013433	SPZ1C	1.10809	0.367881
Toll pathway	AAEL001435	SPZ2	-0.95818	-1.6612
Toll pathway	AAEL008596	SPZ3A	-0.291832	1.55487
Toll pathway	AAEL014950	SPZ3B	1.0322	1.4877
Toll pathway	AAEL007897	SPZ4	0.522332	0.456858
Toll pathway	AAEL001929	SPZ5	-2.18149	-2.18149
Toll pathway	AAEL012164	SPZ6	NA	6.44294
IMD pathway	AAEL010083	IMD	0.817056	1.49639
IMD pathway	AAEL007624	REL2	0.761575	2.01841
IMD pathway	AAEL003245	IKK1	0.207765	0.509635
IMD pathway	AAEL012510	IKK2	-0.113915	0.637826
IMD pathway	AAEL001932	FADD	0.151023	0.472068
JAK-STAT pathway	AAEL009692	STAT1	0.100311	0.554919
JAK-STAT pathway	AAEL012471	DOME	-0.338968	-0.0587761
JAK-STAT pathway	AAEL012553	HOP	-0.0734622	-0.0467942
JAK-STAT pathway	AAEL000200	Vago	0.499977	0.478211
JAK-STAT pathway	AAEL000165	Vago	1.6451	-0.141018
JAK-STAT pathway	AAEL018117	Vir-1	-0.492378	-0.0130952
ROS	AAEL007563	DUOX1	0.209851	-0.0807878
ROS	AAEL007562	DUOX2	-0.375121	-0.0491347
ROS	AAEL010179	NOXM	-0.449803	-1.59358
ROS	AAEL002039	NOX1	1.28379	1.76184
Anti-microbial peptide	AAEL003389	ATT	1.66766	6.42775
Anti-microbial peptide	AAEL000627	CECA	10.0914	15.843
Anti-microbial peptide	AAEL004223	CECB	-1.15926	-1.45576
Anti-microbial peptide	AAEL000611	CECE	3.53085	9.00878
Anti-microbial peptide	AAEL015515	CECG	-1.15145	8.34326
Anti-microbial peptide	AAEL017211	CECH	-1.51632	-2.53522
Anti-microbial peptide	AAEL000621	CECN	3.09508	8.45152
Anti-microbial peptide	AAEL003841	DEFA	1.83369	8.39534
Anti-microbial peptide	AAEL003832	DEFC	3.45943	8.81
Anti-microbial peptide	AAEL003857	DEFD	2.28922	6.99936
Anti-microbial peptide	AAEL003849	DEFE	-0.558034	-1.00059
Anti-microbial peptide	AAEL004833	DPT1	0.606368	-0.412022
Anti-microbial peptide	AAEL004522	GAM1	-0.819733	-0.486761
Scavenger Receptor	AAEL015308	SCRAL1	-0.767648	0.363303
Scavenger Receptor	AAEL009192	SCRASP1	0.336562	1.14706
Scavenger Receptor	AAEL010655	SCRASP2	0.690573	0.451107
Scavenger Receptor	AAEL005374	SCRB1	-0.499052	0.372996
Scavenger Receptor	AAEL005979	SCRB3	-0.704385	0.293279
Scavenger Receptor	AAEL011222	SCRB5	0.997272	0.610179
Scavenger Receptor	AAEL002741	SCRB6	-1.10395	0.0969617
Scavenger Receptor	AAEL000234	SCRB7	0.838555	-0.038577
Scavenger Receptor	AAEL000227	SCRB8	0.557636	-0.0993844
Scavenger Receptor	AAEL000256	SCRB9	0.667329	0.350701
Scavenger Receptor	AAEL007748	SCRB10	0.0855106	-0.0624824
Scavenger Receptor	AAEL005981	SCRB16	-0.402547	0.58287
Scavenger Receptor	AAEL008370	SCRB17	-0.502106	-0.101303
Scavenger Receptor	AAEL009420	SCRBQ1	-0.280388	-0.809316
Scavenger Receptor	AAEL009423	SCRBQ2	0.0490019	1.13347
Scavenger Receptor	AAEL009432	SCRBQ3	0.0820867	-1.7839
Scavenger Receptor	AAEL006355	SCRC1	-0.161334	1.30309
Scavenger Receptor	AAEL006361	SCRC2	0.0544478	1.20163
serine protease inhibitor	AAEL005670	SRPN1	1.24531	1.39941
serine protease inhibitor	AAEL005673	SRPN2	1.01201	2.31137
serine protease inhibitor	AAEL005665	SRPN3	0.287282	0.520847
serine protease inhibitor	AAEL013936	SRPN4	0.731856	1.20539
serine protease inhibitor	AAEL014141	SRPN5	0.564487	0.0668879
serine protease inhibitor	AAEL010769	SRPN6	-1.73183	-0.459348
serine protease inhibitor	AAEL011777	SRPN8	0.363308	2.00064
serine protease inhibitor	AAEL008364	SRPN9	-0.123732	0.668996
serine protease inhibitor	AAEL007765	SRPN10	-0.315327	0.541443
serine protease inhibitor	AAEL003686	SRPN11	0.653835	1.4695
serine protease inhibitor	AAEL003653	SRPN12	2.49643	-0.0524674
serine protease inhibitor	AAEL002731	SRPN14	1.8429	0.905363
serine protease inhibitor	AAEL014138	SRPN16	0.306396	3.23383
serine protease inhibitor	AAEL003697	SRPN17	0.438619	0.76201
serine protease inhibitor	AAEL006137	SRPN19	0.479168	-5.04439
serine protease inhibitor	AAEL002720	SRPN20	0.765524	0.0774003
serine protease inhibitor	AAEL002730	SRPN21	0.89897	2.80037
serine protease inhibitor	AAEL002704	SRPN23	0.413569	0.0652704
serine protease inhibitor	AAEL007420	SRPN25	0.625751	0.0964236
serine protease inhibitor	AAEL003182	SRPN26	0.961006	0.231873
Clip-domain serine protease	AAEL002601	CLIPA1	1.59405	2.5436
Clip-domain serine protease	AAEL001675	CLIPA10	1.5025	2
Clip-domain serine protease	AAEL002126	CLIPA15	-2.50779	-0.222392
Clip-domain serine protease	AAEL008404	CLIPA16	3.56359	6.3388
Clip-domain serine protease	AAEL007006	CLIPA17	0.516331	0.387762
Clip-domain serine protease	AAEL000074	CLIPB1	1.0406	2.48355
Clip-domain serine protease	AAEL005064	CLIPB5	0.483869	1.44208
Clip-domain serine protease	AAEL000038	CLIPB6	0.235662	1.36761
Clip-domain serine protease	AAEL003625	CLIPB8	0.707077	-0.0508927
Clip-domain serine protease	AAEL003610	CLIPB9	2.07179	3.10297
Clip-domain serine protease	AAEL003243	CLIPB13A	0.420634	0.875611
Clip-domain serine protease	AAEL003253	CLIPB13B	1.75854	0.364764
Clip-domain serine protease	AAEL014349	CLIPB15	0.963579	4.61202
Clip-domain serine protease	AAEL005648	CLIPB16	0.652077	1.14684
Clip-domain serine protease	AAEL000059	CLIPB19	1.32135	1.04763
Clip-domain serine protease	AAEL001084	CLIPB21	-0.155394	3.17105
Clip-domain serine protease	AAEL008668	CLIPB22	1.63399	2.32193
Clip-domain serine protease	AAEL012785	CLIPB23	0.839597	2.09029
Clip-domain serine protease	AAEL014140	CLIPB24	1.03234	0.841863
Clip-domain serine protease	AAEL014137	CLIPB25	0.635726	0.810758
Clip-domain serine protease	AAEL017555	CLIPB26	0.560666	3.26472
Clip-domain serine protease	AAEL007993	CLIPB27	-1.00922	3.84749
Clip-domain serine protease	AAEL013245	CLIPB28	0.955469	2.43572
Clip-domain serine protease	AAEL006674	CLIPB29	0.701814	0.622887
Clip-domain serine protease	AAEL000760	CLIPB30	1.12128	0.324253
Clip-domain serine protease	AAEL006161	CLIPB31	1.32878	2.38137
Clip-domain serine protease	AAEL000086	CLIPB32	4.24793	5.88264
Clip-domain serine protease	AAEL000099	CLIPB33	0.22906	0.831891
Clip-domain serine protease	AAEL000028	CLIPB34	0.247845	0.604702
Clip-domain serine protease	AAEL000037	CLIPB35	1.62832	3.54878
Clip-domain serine protease	AAEL005431	CLIPB37	1.39102	4.73001
Clip-domain serine protease	AAEL003628	CLIPB38	1.19179	0.448826
Clip-domain serine protease	AAEL003632	CLIPB39	0.482782	4.26438
Clip-domain serine protease	AAEL003614	CLIPB40	0.467476	4.22122
Clip-domain serine protease	AAEL003631	CLIPB41	0.44483	0.192371
Clip-domain serine protease	AAEL006168	CLIPB42	1.74108	3.81741
Clip-domain serine protease	AAEL014354	CLIPB43	1.06952	0.456121
Clip-domain serine protease	AAEL005060	CLIPB44	5.78136	4.80735
Clip-domain serine protease	AAEL001077	CLIPB45	-0.0175286	1.8514
Clip-domain serine protease	AAEL005093	CLIPB46	1.20249	3.90029
Clip-domain serine protease	AAEL011991	CLIPC1	0.558693	1.07215
Clip-domain serine protease	AAEL007593	CLIPC2	-0.0609554	0.590705
Clip-domain serine protease	AAEL007597	CLIPC3	0.117399	0.906509
Clip-domain serine protease	AAEL004518	CLIPC5A	-0.101179	0.0171411
Clip-domain serine protease	AAEL004524	CLIPC5B	0.107405	0.526021
Clip-domain serine protease	AAEL004540	CLIPC6	0.324287	0.234919
Clip-domain serine protease	AAEL011593	CLIPC11	1.00533	0.103093
Clip-domain serine protease	AAEL012711	CLIPC12	-0.0118741	0.119111
Clip-domain serine protease	AAEL012712	CLIPC13	0.280711	1.34109
Clip-domain serine protease	AAEL012713	CLIPC16	0.356623	0.373958
Clip-domain serine protease	AAEL007796	CLIPD1	1.45187	1.7739
Clip-domain serine protease	AAEL004979	CLIPD2	0.0281969	0.539975
Clip-domain serine protease	AAEL002124	CLIPD6	0.274836	0.997331
Clip-domain serine protease	AAEL015439	CLIPD7	1.2647	0.422532
Clip-domain serine protease	AAEL000238	CLIPD9	-2.80735	-2.80735
Clip-domain serine protease	AAEL015109	CLIPD10	-4.32193	-4.32193
C-typer lectin	AAEL011402	CTL5	-1.68281	-0.68281
C-typer lectin	AAEL003119	CTL6	-0.458396	-0.17103
C-typer lectin	AAEL008299	CTL11	0.478654	0.487115
C-typer lectin	AAEL008681	CTL12	-7.65105	-7.65105
C-typer lectin	AAEL011453	CTL14	2.21873	3.93062
C-typer lectin	AAEL012353	CTL15	0.334544	3.3924
C-typer lectin	AAEL000533	CTL16	-0.105798	-0.577394
C-typer lectin	AAEL011446	CTL17	-0.100784	0.481499
C-typer lectin	AAEL005482	CTL18	1.48363	0.894568
C-typer lectin	AAEL011407	CTL20	-5.58496	-5.58496
C-typer lectin	AAEL011408	CTL21	0.437391	-0.594098
C-typer lectin	AAEL011609	CTL22	NA	6.71425
C-typer lectin	AAEL002524	CTL24	0.168705	3.07033
C-typer lectin	AAEL000556	CTL25	-0.391966	-0.866287
C-typer lectin	AAEL011078	CTLGA1	-0.227764	0.324178
C-typer lectin	AAEL013853	CTLGA2_b	0.693464	-0.294807
C-typer lectin	AAEL011070	CTLGA3	0.104165	0.138714
C-typer lectin	AAEL005641	CTLGA5	1.38354	6.86192
C-typer lectin	AAEL011610	CTLGA8	2.87475	4.60701
C-typer lectin	AAEL014385	CTLGA9_a	-1.85858	-1.0048
C-typer lectin	AAEL011616	CTLGA9_b	1.60528	0.060121
C-typer lectin	AAEL001935	CTLH1	-0.386594	-0.0770276
C-typer lectin	AAEL011612	CTLMA6	1.07911	0.885397
C-typer lectin	AAEL000543	CTLMA11	0.938824	1.76256
C-typer lectin	AAEL011455	CTLMA12	0.466078	1.42186
C-typer lectin	AAEL011621	CTLMA13	0.312138	0.323321
C-typer lectin	AAEL014382	CTLMA14	0.570874	4.05917
C-typer lectin	AAEL000563	CTLMA15	-3.18269	-2.00637
C-typer lectin	AAEL000283	CTLMA16	6.18982	NA
C-typer lectin	AAEL008929	CTLSE1	-0.102051	-0.0356239
C-typer lectin	AAEL014356	CTLSE2	-1.04601	-0.452172
Galectin	AAEL003541	GALE1	-0.284407	-0.018326
Galectin	AAEL012135	GALE2	-0.263949	0.870931
Galectin	AAEL004196	GALE3	-0.277272	-0.297303
Galectin	AAEL003844	GALE5	-0.262213	0.422049
Galectin	AAEL005294	GALE6A	-4.70044	0.91427
Galectin	AAEL012003	GALE6B	-4.70044	0.91427
Galectin	AAEL005293	GALE8B	-2.03702	0.537739
Galectin	AAEL009842	GALE12	0.220635	-0.846253
Galectin	AAEL009845	GALE13	-1.422	-0.242361
Galectin	AAEL009850	GALE14	-0.966095	1.34165
Galectin	AAEL005988	LYSC6	0.543985	-0.527477
Galectin	AAEL010100	LYSC7A	0.97216	2.05869
Galectin	AAEL015404	LYSC7B	-1.01294	-1.42195
Galectin	AAEL009670	LYSC9	-0.326031	-0.663363
Galectin	AAEL003712	LYSC10	NA	6.6865
Galectin	AAEL003723	LYSC11	1.34395	4.88448
Apoptosis	AAEL014148	CASPL1	-0.310701	0.153805
Apoptosis	AAEL011562	CASPL2	-0.221187	0.449307
Apoptosis	AAEL012143	CASPS7	0.511714	1.10808
Apoptosis	AAEL014348	CASPS8	-0.572152	0.80584
Apoptosis	AAEL005963	CASPS15	-1.00799	-1.36542
Apoptosis	AAEL005956	CASPS16	-1.18254	-0.745363
Apoptosis	AAEL005955	CASPS17	-1.1375	0.905141
Apoptosis	AAEL003439	CASPS18	0.0874628	2.23057
Apoptosis	AAEL003444	CASPS19	-1.36883	1.41321
Apoptosis	AAEL009074	IAP1	-0.429105	0.0922274
Apoptosis	AAEL006633	IAP2	-0.0921031	0.134255
Apoptosis	AAEL014251	IAP5	-0.238666	-0.549006
Apoptosis	AAEL012446	IAP6	0.018859	0.132173
Apoptosis	AAEL012512	IAP9	-0.25209	0.0483313
