# Supplementary material for: Blood meal acquisition enhances arbovirus replication in mosquitoes through activation of the GABAergic system
Source: Nat Commun. 2017 Nov 2;8:1262. doi: 10.1038/s41467-017-01244-6 (PMC5665997; doi:10.1038/s41467-017-01244-6)
Supplement: Supplementary file 5 — Supplementary Data 2 [file 41467_2017_1244_MOESM5_ESM.xlsx]

## Sheet: Sheet1
Supplementary Data 2. Primers and probes for qPCR, dsRNA synthesis
The primers for SYBR RT-QPCR	Upper primer	Lower primer
AaImd(AAEL010083)	TCGTCAAACTCGGTTTTCCT	TGGCGGAGTTGAAGGTAAAG
AaRel2(AAEL007624)	GTTCCCGGATTAGCTACTGTG	CCGTTCCGTTTGCAATGAC
AaDefA(AAEL003841)	CTATCAGGCTGCCGTGGAG	CAATGAGCAGCACAAGCACTATC
AaDefC(AAEL003832)	CTTTGTTTGATGAACTTCCGGAG	GAACCCACTCAGCAGATCGC
AaDefD(AAEL003857)	GGCGTTGGTGATAGTGCTTG	CACACCTTCTTGGAGTTGCAG
AaCecN(AAEL000621)	CGGCAAGAAATTGGAAAAAGTC	GAATCGATCATCCTAGGGCC
AaGABAA-R1(AAEL008354)	TCATATCGTGGGTATCATTT	CATCAGTGTTGTCATTGTC
AaGAD1-(AAEL011981)	TGCTCAACTATTCACTTCA	GTCGTAACTGATGTCGTA
AaGAD2-(AAEL007542)	TAACGGCTATTCCATTAG	CAGATGTGAAGATTACCA
SINV Envelope1 gene	CGGCTATGGCAGGTTCGTA	CGCGCTTCAAGGACTTTTTC
SFV nsP1 gene	CGTATTGGATTGGGTTTGACAC	TGCTGCACACAGTCCTATGTTC
BATV S gene	CAGTTCCAGACGATGGTCTTACC	GGTCACTCACTTTCAGAATCTTCTCA
TAHV S gene	GAGATACCGAGAGGAATAACTTG	GGAAGATCCTAACGGAATGGAG
ZIKV Envelope gene	CCGCTGCCCAACACAAG	CCACTAACGTTCTTTTGCAGACAT
16s rDNA for commensal bacteria	TCCTACGGGAGGCAGCAGT	GGACTACCAGGGTATCTAATCCTGTT
Culex pipiens pallens Actin	AGAGCAAGCGAGGTATCC	TTCTCCATATCGTCCCAGTT
The primers for double-strand RNA synthesis	Upper primer	Lower primer
Imd(AAEL010083)	TAATACGACTCACTATAGGGAAGGCCTTCTACCAATGTAA	TAATACGACTCACTATAGGGGCACAGTGTTTTAGACTTTC
AAEL001279	TAATACGACTCACTATAGGGCATCGAGGAGAGCTACCGTA	TAATACGACTCACTATAGGGTCTTCACGAATGTCTAGCAA
AAEL007657	TAATACGACTCACTATAGGGAGGAAAACTGCGAAAACTTC	TAATACGACTCACTATAGGGCTCCCTCATCGCTGTGATCT
AAEL004391	TAATACGACTCACTATAGGGATGTCTTTTTTTTCTGCTA	TAATACGACTCACTATAGGGCCGGGAGCGTATGGTTT
AAEL011620	TAATACGACTCACTATAGGGATGAGCGAAATTACTAAC	TAATACGACTCACTATAGGGCGTTGTAATTAGGTTTGT
AAEL013532	TAATACGACTCACTATAGGGATGTGCAAATATTATCAGATA	TAATACGACTCACTATAGGGGTCTCTCGGTAGTATGAGCT
AAEL005318	TAATACGACTCACTATAGGGGAGTTCCTAAAGTCGCCTAC	TAATACGACTCACTATAGGGAGAGATCAGTAGTGGAGTCG
AAEL005338	TAATACGACTCACTATAGGGCAAGCTCAAGAAAACAACCA	TAATACGACTCACTATAGGGACGGATCTATCTACTTTTAG
AAEL018153	TAATACGACTCACTATAGGGGGAGGAGGACATCACCGAAG	TAATACGACTCACTATAGGGTTTGGCGCTCTCCTCTTTAC
AAEL007265	TAATACGACTCACTATAGGGATGGAACTATCTACTAGAGC	TAATACGACTCACTATAGGGTCAGCTGCTTAACATTAGGT
AAEL011569	TAATACGACTCACTATAGGGACACAAGTTGATGCCAAA	TAATACGACTCACTATAGGGATAAGTTATCGAAGACGTAG
AAEL002876	TAATACGACTCACTATAGGGTCTGGGAGGTGAAGTAGGAG	TAATACGACTCACTATAGGGTTTTTTTAGAGAGTGCCTGA
AAEL004246	TAATACGACTCACTATAGGGTCATCACCACCCGTCAAC	TAATACGACTCACTATAGGGGGAAGATTGCCTTTGGAG
AAEL009847	TAATACGACTCACTATAGGGTGCGAACGGTTGATCCAG	TAATACGACTCACTATAGGGGAGCTCAGCACATCGACC
AAEL000405	TAATACGACTCACTATAGGGATTAATAATAAAGGATCACC	TAATACGACTCACTATAGGGGTAACGCCCCGATGCTTC
AAEL005529	TAATACGACTCACTATAGGGATGTATGAGAGCGATCAGAC	TAATACGACTCACTATAGGGGTTACGGATACAGTAGCACA
AAEL006019	TAATACGACTCACTATAGGGATGGGTATAGATTTGGGTAA	TAATACGACTCACTATAGGGTGTATACCCGTAATTTGGAT
AAEL003082	TAATACGACTCACTATAGGGCGTCGAGTGGTTCATCT	TAATACGACTCACTATAGGGTCTCTTCTAGCTCTTCAT
AAEL010757	TAATACGACTCACTATAGGGATGACGAAGCTGGCACA	TAATACGACTCACTATAGGGAGAATGTTCAGCGCCCC
GABAA-R1(AAEL008354)-dsRNA1	TAATACGACTCACTATAGGGGAAATCGAAGTGCCGCA	TAATACGACTCACTATAGGGTTACAAAAAACGTGTCGGG
GABAA-R1(AAEL008354)-dsRNA2	TAATACGACTCACTATAGGGTCAACGAATGCTGCCTT	TAATACGACTCACTATAGGGCACCGTTGATCGTGTTC
GABAA-R2(AAEL010710)	TAATACGACTCACTATAGGGATGGCAGCCGGACGA	TAATACGACTCACTATAGGGCATCCCATAGGTGACGG
GABAA-R3(AAEL003003)	TAATACGACTCACTATAGGGATATTTGCCAAACCATC	TAATACGACTCACTATAGGGCTATCCAGAGGGTACAGCTT
GABAA-R4(AAEL012248)	TAATACGACTCACTATAGGGATGCTCTTAGATTATGGTTT	TAATACGACTCACTATAGGGTCCTTGTACAGCCACATG
GABAA-R5(AAEL003958)	TAATACGACTCACTATAGGGATGGCTGCAAAAAACTACA	TAATACGACTCACTATAGGGCTCCATCTGGCAGGCAA
GABAA-R6(AAEL004513)	TAATACGACTCACTATAGGGGGAGATCCAGCGGCTAC	TAATACGACTCACTATAGGGGCAAGAAACACATGTGGC
GABAA-R7(AAEL001568)	TAATACGACTCACTATAGGGATGCAGTTCCCTTATTTAGT	TAATACGACTCACTATAGGGATTGTGGCTCCCTTGGT
GAD1-(AAEL011981)	TAATACGACTCACTATAGGGGATAAACGTGGACAAGT	TAATACGACTCACTATAGGGATAAACACCGGTGCAAT
GAD2-(AAEL007542)	TAATACGACTCACTATAGGGATGCCAGCCAACGGAA	TAATACGACTCACTATAGGGATGGTGGCCCTGGTCA
GFP	TAATACGACTCACTATAGGGGTGAGCAAGGGCGAGGAG	TAATACGACTCACTATAGGGCATGATATAGACGTTGTGGCTGTT
The primers for Taqman RT-qPCR	Upper primer	Lower primer	Probe ( for Taqman qPCR)
DENV2 Envelop gene	CATTCCAAGTGAGAATCTCTTTGTCA	CAGATCTCTGATGAATAACCAACG	FAM-ATGCTGAAACGCGAGAGAAACCGC-TAMRA
JEV Envelope gene	CTGGTCCATAGGGAGTGGTTTC	CTCCACGCTGTGCTCGAA	FAM-TGACCTCGCTCTCCCCTGGACG-TAMRA
Aedes aegypti Actin	GAACACCCAGTCCTGCTGACA	TGCGTCATCTTCTCACGGTTAG	FAM-AGGCCCCGCTCAACCCGAAG-TAMRA

## Sheet: Sheet2
The primers for double-strand RNA synthesis	Upper primer	Lower primer
Imd(AAEL010083)	TAATACGACTCACTATAGGGAAGGCCTTCTACCAATGTAA	TAATACGACTCACTATAGGGGCACAGTGTTTTAGACTTTC
AAEL001279	TAATACGACTCACTATAGGGCATCGAGGAGAGCTACCGTA	TAATACGACTCACTATAGGGTCTTCACGAATGTCTAGCAA
AAEL007657	TAATACGACTCACTATAGGGAGGAAAACTGCGAAAACTTC	TAATACGACTCACTATAGGGCTCCCTCATCGCTGTGATCT
AAEL004391	TAATACGACTCACTATAGGGATGTCTTTTTTTTCTGCTA	TAATACGACTCACTATAGGGCCGGGAGCGTATGGTTT
AAEL011620	TAATACGACTCACTATAGGGATGAGCGAAATTACTAAC	TAATACGACTCACTATAGGGCGTTGTAATTAGGTTTGT
AAEL013532	TAATACGACTCACTATAGGGATGTGCAAATATTATCAGATA	TAATACGACTCACTATAGGGGTCTCTCGGTAGTATGAGCT
AAEL005318	TAATACGACTCACTATAGGGGAGTTCCTAAAGTCGCCTAC	TAATACGACTCACTATAGGGAGAGATCAGTAGTGGAGTCG
AAEL005338	TAATACGACTCACTATAGGGCAAGCTCAAGAAAACAACCA	TAATACGACTCACTATAGGGACGGATCTATCTACTTTTAG
AAEL018153	TAATACGACTCACTATAGGGGGAGGAGGACATCACCGAAG	TAATACGACTCACTATAGGGTTTGGCGCTCTCCTCTTTAC
AAEL007265	TAATACGACTCACTATAGGGATGGAACTATCTACTAGAGC	TAATACGACTCACTATAGGGTCAGCTGCTTAACATTAGGT
AAEL011569	TAATACGACTCACTATAGGGACACAAGTTGATGCCAAA	TAATACGACTCACTATAGGGATAAGTTATCGAAGACGTAG
AAEL002876	TAATACGACTCACTATAGGGTCTGGGAGGTGAAGTAGGAG	TAATACGACTCACTATAGGGTTTTTTTAGAGAGTGCCTGA
AAEL004246	TAATACGACTCACTATAGGGTCATCACCACCCGTCAAC	TAATACGACTCACTATAGGGGGAAGATTGCCTTTGGAG
AAEL009847	TAATACGACTCACTATAGGGTGCGAACGGTTGATCCAG	TAATACGACTCACTATAGGGGAGCTCAGCACATCGACC
AAEL000405	TAATACGACTCACTATAGGGATTAATAATAAAGGATCACC	TAATACGACTCACTATAGGGGTAACGCCCCGATGCTTC
AAEL005529	TAATACGACTCACTATAGGGATGTATGAGAGCGATCAGAC	TAATACGACTCACTATAGGGGTTACGGATACAGTAGCACA
AAEL006019	TAATACGACTCACTATAGGGATGGGTATAGATTTGGGTAA	TAATACGACTCACTATAGGGTGTATACCCGTAATTTGGAT
AAEL003082	TAATACGACTCACTATAGGGCGTCGAGTGGTTCATCT	TAATACGACTCACTATAGGGTCTCTTCTAGCTCTTCAT
AAEL010757	TAATACGACTCACTATAGGGATGACGAAGCTGGCACA	TAATACGACTCACTATAGGGAGAATGTTCAGCGCCCC
